# Supplementary material for: Role of UGP2 as a Biomarker in Colorectal Cancer: Implications for Tumor Progression, Diagnosis, and Prognosis
Source: Curr Issues Mol Biol. 2025 Dec 15;47(12):1043. doi: 10.3390/cimb47121043 (PMC12731648; doi:10.3390/cimb47121043)
Supplement: Supplementary file 1 [file cimb-47-01043-s001.zip › Supplementary File S1.xlsx]

## Sheet: CRC samples
Sample ID	Outpatient/Inpatient Number	Name	Age	Gender	Biopsy date	Biopsy site	Diagnosis	Tumor size (cm)	Degree of differentiation (pathological)	Lymph node metastasis	Distant metastasis	TNM stage	tumor stage	expression level（2^N）
CRC-101	1217817	吴名华	64	male	2020-01-25	rectum	rectum﹣cancer	6*3*3 3.5*3*2	moderately differentiated	1	0	T3N1M0	IIIb	0.00393342
CRC-102	1217043	林建	53	male	2020-01-26	rectum	rectum﹣cancer	7*3.5*0.6	Medium to high differentiation	1	0	T3N2bM0	IIIc	0.0335704
CRC-103	1216743	袁贵	72	male	2020-01-27	sigmoid colon	sigmoid colon﹣cancer	5*4*2	Medium to high differentiation	1	0	T3N2M0	IIIb	0.0701539
CRC-104	1218477	许梅荣	58	female	2020-01-31	rectum	rectum﹣cancer	3.7*4.5*1	mucinous adenocarcinoma	0	1	T3N0M1	IV	0.213652
CRC-107	1218805	周样英	60	female	2020-02-06	sigmoid colon	sigmoid colon﹣cancer	2.5*2*1.5 1.5*1*0.6	moderately differentiated	0	0	T3N0M0	IIa	0.0515935
CRC-109	1219995	简木梅	45	female	2020-02-07	descending colon	descending colon﹣cancer	6*4*1	moderately differentiated	0	0	T3N0M0	IIa	0.0529216
CRC-110	1219723	谢妃清	54	female	2020-02-07	rectum	rectum﹣cancer	4.2*3.5*2	moderately differentiated	1	0	T3N2M0	IIIb	0.05818
CRC-112	1220059	姚阳龙	66	male	2020-02-08	sigmoid colon	sigmoid colon﹣cancer	0.8	high differentiation	0	0	T1N0M0	I	0.121301
CRC-113	1220234	陈艺文	58	male	2020-02-12	rectum	rectum﹣cancer	5*4*1.5	moderately differentiated	1	1	T3N2M1	IV	0.0417137
CRC-115	1220833	林港潮	74	male	2020-02-14	sigmoid colon	sigmoid colon﹣cancer	4.4*3*1	moderately differentiated	0	0	T3N0M0	IIa	0.154249
CRC-139	1263526	董杏梅	52	female	2020-02-20	sigmoid colon	sigmoid colon﹣cancer	8	Medium to high differentiation	0	1	T3N0M1	IV	0.0671408
CRC-150	1278912	陈月琴	57	female	2020-02-21	rectum	rectum﹣cancer	8*4*1	moderately differentiated	0	0	T3N0M0	IIa	0.343885
CRC-151	1278630	吴朝庭	63	male	2020-02-28	rectum	rectum﹣cancer	3.3*4*0.8	moderately differentiated	1	0	T3N2aM0	IIIb	0.0276483
CRC-174	1302469	林秀清	56	female	2020-06-15	rectum	rectum﹣cancer	5.5*4*0.7	Medium to high differentiation	0	0	T3N0M0	IIa	0.0234652
CRC-177	1301753	陈妃由	70	male	2020-06-15	sigmoid colon	sigmoid colon﹣cancer	3*2.5*0.6	moderately differentiated	1	0	T3N1M0	IIIb	0.110849
CRC-180	1303507	谭绍霞	72	female	2020-06-21	rectum	rectum﹣cancer	3.7*3*1.5	high differentiation	0	0	T2N0M0	I	0.102711
CRC-182	1303220	刘维荣	62	male	2020-06-21	sigmoid colon	sigmoid colon﹣cancer	5.5*3.3*2.5	moderately differentiated	0	0	T2N0M0	I	0.192999
CRC-207	1314504	曾友同	66	male	2020-08-10	hepatic flexure	hepatic flexure﹣cancer	2*1.8*0.5	mucinous adenocarcinoma	1	0	T2N1M0	IIIa	0.0248031
CRC-210	1269656	陈少英	49	female	2020-08-24	ascending colon	ascending colon﹣cancer	6*4*1	Medium to high differentiation	0	0	T2N0M0	I	0.0275845
CRC-213	1310681	豆月娥	63	female	2020-09-19	sigmoid colon	sigmoid colon﹣cancer	3.5*3*0.6	moderately differentiated	0	0	T3N0M0	IIa	0.0140171
CRC-214	1322337	李少莲	40	female	2020-09-21	hepatic flexure	hepatic flexure﹣cancer	5.4*3.8*6.4		1	1	T3N1M1	IV	0.0266448
CRC-232	1344112	吴德尧	62	male	2021-02-24	descending colon	descending colon﹣cancer	5*4	high differentiation	1	1	T2N2M1a	IVa	0.0331848
CRC-239	1345738	陈郁	36	male	2021-03-09	sigmoid colon	sigmoid colon﹣cancer	6*5	low differentiation	1	0	T3N1M0	IIIb	0.0383845
CRC-240	1346109	郑伟祥	72	male	2021-03-09	sigmoid colon	sigmoid colon﹣cancer	5*3*2.5	mucinous adenocarcinoma	1	0	T3N1M0	IIIb	0.029977
CRC-241	1346182	黄真池	67	male	2021-03-13	rectum	rectum﹣cancer		moderately differentiated	0	1	T3N0M1	IV	0.0915054
CRC-242	1347017	麦上帝	67	male	2021-03-15	rectum	rectum﹣cancer	9.5*6*2.5	moderately differentiated	1	1	T3N1M1	IV	0.013697
CRC-245	1348487	陈康日	83	male	2021-03-22	rectum	rectum﹣cancer	5*6	Medium to high differentiation	0	0	T3N0M0	IIIa	0.0381193
CRC-248	1348839	徐凤莲	55	female	2021-03-28	rectum	rectum﹣cancer							0.107818
CRC-249	1348839	徐凤莲	55	female	2021-03-30	rectum	rectum﹣cancer	4*3*0.7	Medium to high differentiation	0	0	T3N0M0	IIIa	0.0397381
CRC-251	03968225	周妃明	51	female	2021-04-12	ascending colon	ascending colon﹣cancer		low differentiation					0.0351581
CRC-252	1350858	陈土保	61	male	2021-04-12	rectum	rectum﹣cancer		moderately differentiated	1	1	T2N1cM1b	IVb	0.0592654
CRC-254	1348307	李华材	68	male	2021-04-17	rectum	rectum﹣cancer	3.5*3*1、2*2*0.8	Medium to high differentiation	0	0	PT2N0M0	I	0.119355
CRC-256	1351900	康容	38	male	2021-04-19	ascending colon	ascending colon﹣cancer	3.5*3*0.7	moderately differentiated	1	1	T4N2M1	IV	0.0325771
CRC-257	1352489	唐少娟	71	female	2021-04-23	sigmoid colon	sigmoid colon﹣cancer	4.1*2*0.4	moderately differentiated	1	0	T3N1M0	IIIb	0.274206
CRC-258	1352773	周永鉴	77	male	2021-04-23	rectum	rectum﹣cancer	3.5*1.5*4.5	Medium to high differentiation	0	1	T4N0M1	IV	0.191666
CRC-259	04086553	林汝节	51	female	2021-04-24	rectum	rectum﹣cancer							0.0458585
CRC-262	1355589	陈香珠	41	female	2021-05-15	rectum	rectum﹣cancer	6*5*1	high differentiation	1	0	T3N1bM0	IIIb	0.101766
CRC-266	04075696	杨华福	56	male	2021-05-18	rectum	rectum﹣cancer							0.0225093
CRC-267	1358783	梁广太	64	male	2021-06-04	rectum	rectum﹣cancer	3*2*1	high differentiation	0	0	T2N0M0	I	0.117712
CRC-269	1360967	彭耀玉	77	male	2021-06-20	sigmoid colon	sigmoid colon﹣cancer	2.5*2*0.8	high differentiation	0	0	T2N0M0	I	0.00914163
CRC-270	04160732	邓碧云	33	female	2021-06-26	rectum	rectum﹣cancer	4*3.8*1.2	high differentiation	0	0	T3N0M0	IIa	0.0319066
CRC-271	04151125	许绍康	56	male	2021-06-28	rectum	rectum﹣cancer	4*4*0.7	high differentiation	0	1	T4N0M1	IV	0.122995
CRC-272	1244024	李军	63	male	2021-07-05	rectosigmoid junction	rectosigmoid junction﹣cancer							0.0865693
CRC-273	1365171	叶汝芹	47	female	2021-07-17	rectum	rectum﹣cancer							0.000706674
CRC-274	1365174	梁来珠	60	female	2021-07-19	sigmoid colon	sigmoid colon﹣cancer							0.000173433
CRC-276	826102	王金宏	68	male	2021-08-02	rectum	rectum﹣cancer	4*3.5*0.5	moderately differentiated	0	0	T4N0M0	IIb	0.0450187
CRC-279	1369417	欧善龙	82	male	2021-08-15	rectum	rectum﹣cancer	9.5*6.5*3	mucinous adenocarcinoma	1	0	T4N1M0	IIIb	0.0554245
CRC-281	00523156	黄永荣	52	male	2021-08-28	sigmoid colon	sigmoid colon﹣cancer	5*4.5*1.5	moderately differentiated	1	0	T3N1bM0	IIIb	0.0746697
CRC-282	1373930	孙丽桂	30	female	2021-09-13	sigmoid colon	sigmoid colon﹣cancer							0.0688691
CRC-283	04257232	陈春满	47	male	2021-09-21	rectum	rectum﹣cancer	4*5*2	mucinous adenocarcinoma	1	0	T4N1bM0	IIIb	0.0192811
CRC-284	03637542	袁月娇	58	female	2021-09-25	rectum	rectum﹣cancer							0.0561982
CRC-288	03145260	陈和	47	male	2021-10-22	rectum	rectum﹣cancer							0.0228763
CRC-291	04345403	杨妃春	55	female	2021-11-27	descending colon	descending colon﹣cancer							0.0492636
CRC-292	04363153	张卫	58	male	2021-11-27	sigmoid colon	sigmoid colon﹣cancer	4*3.2*1	high differentiation	1	0	T3N1aM0	IIIb	0.0155171
CRC-292	04363153	张卫	58	male	2021-11-27	sigmoid colon	sigmoid colon﹣cancer	4*3.2*1	high differentiation	1	0	T3N1aM0	IIIb	0.019686
CRC-293	04276050	黄寒	60	male	2021-12-04	sigmoid colon	sigmoid colon﹣cancer	3.2*2*1.2	moderately differentiated	0	0	T3aN0M0	IIa	0.0208569
CRC-294	04342129	林权英	84	female	2021-12-05	rectum	rectum﹣cancer	6*5*0.6	high differentiation	0	0	T2N0M0	I	0.0210992
CRC-295	02444354	钟有荣	62	male	2021-12-06	transverse colon	transverse colon﹣cancer	5.5*4*1	moderately differentiated	0	0	T3N0M0	IIa	0.323836
CRC-296	1273509	梁汝珠	60	female	2021-12-06	sigmoid colon	sigmoid colon﹣cancer	2.8	moderately differentiated	0	0	T2N0M0	I	0.0559391
CRC-297	04247251	吕燕远	38	female	2021-12-06	sigmoid colon	sigmoid colon﹣cancer						IV	0.11744
CRC-298	1386468	杨华根	59	male	2021-12-07	rectum	rectum﹣cancer	4.3*4.2*0.7	moderately differentiated	1	1	T4N1M1	IV	0.155322
CRC-299	1387444	李敏	58	female	2021-12-14	rectum	rectum﹣cancer							0.183434
CRC-300	1387310	黄秋婵	36	female	2021-12-17	sigmoid colon	sigmoid colon﹣cancer		low differentiation	1	1	T4N1M1	IV	0.0838139
CRC-301	1387705	刘胜	49	male	2021-12-18	rectosigmoid junction	rectosigmoid junction﹣cancer				1	T4NxM1	IV	0.0491499
CRC-302	1387840	陈妹仔	56	female	2021-12-20	ascending colon	ascending colon﹣cancer	12*6*2.8	mucinous adenocarcinoma	0	0	T3N0M0	IIa	0.357661
CRC-303	1389946	梁建伟	57	male	2022-01-04	rectum	rectum﹣cancer		moderately differentiated		0	T2NxM0	I	0.0635191
CRC-305	1392448	吴日葵	60	male	2022-01-24	sigmoid colon	sigmoid colon﹣cancer			1	1		IV	0.424352
CRC-306	04378443	吴土胜	59	male	2022-01-25	rectum	rectum﹣cancer			1	1		IV	0.122145
CRC-307	02960055	许宏才	67	male	2022-02-13	rectum	rectum﹣cancer	3.8*2*0.9	low differentiation	1	0	T3N2M0	IIIb	0.0152681
CRC-308	1152854	余会连	78	female	2022-02-14	rectum	rectum﹣cancer							0.0210992
CRC-309	749327	邹秀云	80	female	2022-02-26	ascending colon	ascending colon﹣cancer	5.5*2*0.5	high differentiation	1	0	T4N1M0	IIIb	0.0536603
CRC-311	1397776	杨爱琼	84	female	2022-03-08	rectum	rectum﹣cancer	5.5*4.5*3.5	moderately differentiated	1	0	T4N1M0	IIIb	0.0690284
CRC-313	03972889	叶玉荣	67	male	2022-03-22	sigmoid colon	sigmoid colon﹣cancer							0.0912942
CRC-314	1400533	姚兆文	83	male	2022-03-25	rectum	rectum﹣cancer	4*2*4.5	high differentiation	0	0	T4N0M0	IIc	0.0224056
CRC-315	04424326	黄玉娟	72	female	2022-03-26	sigmoid colon	sigmoid colon﹣cancer			1	0	T4N1M0	IIIb	0.0494918
CRC-319	1402786	吴海明	76	male	2022-04-10	sigmoid colon	sigmoid colon﹣cancer	5*4	moderately differentiated	1	0	T4N1M0	IIIb	0.18471
CRC-320	1407140	袁德喜	80	male	2022-05-15	rectum	rectum﹣cancer		high differentiation		0	TxNxM0		0.0445016
CRC-321	1407383	李少珍	76	female	2022-05-15	descending colon	descending colon﹣cancer	4*3*1	moderately differentiated	1	0	T3N1M0	IIIb	0.370274
CRC-322	1407483	翟桂莲	56	female	2022-05-16	rectum	rectum﹣cancer			1	0	TxN1M0	III	0.113965
CRC-323	1411838	罗观	53	male	2022-06-19	rectum	rectum﹣cancer							0.110849
CRC-324	641896	吴昭杰	62	male	2022-06-28	descending colon	descending colon﹣cancer	7*5*1	moderately differentiated	1	0	T3N1aM0	IIIb	1.4914
CRC-326	04469602	梁文杨	79	male	2022-07-10	sigmoid colon	sigmoid colon﹣cancer							0.0457527
CRC-327	1415422	谢维莲	65	female	2022-07-23	descending colon	descending colon﹣cancer			1	1	T4aN1M1b	IV	0.178831
CRC-328	1414909	陈国养	73	male	2022-07-23	rectum	rectum﹣cancer	6.5	moderately differentiated	0	0	T4bN0M0	IIc	0.386891
CRC-329	04484269	陈华信	33	male	2022-09-03	rectum	rectum﹣cancer	5*5*0.4	moderately differentiated	1	0	T2N2M0	IIIb	0.0727958
CRC-330	943268	释德密	54	female	2022-09-19	rectum	rectum﹣cancer	3.5*2.7*0.7	moderately differentiated	1	0	T4aN1M0	IIIb	0.0292923
CRC-331	1458096	刘冬	47	male	2022-09-24	descending colon	descending colon﹣cancer	3*2*0.7	moderately differentiated	1	0	T3N1M0	IIIb	0.0464987
CRC-333	04864087	黄梅贞	53	female	2022-10-06	rectum	rectum﹣cancer		moderately differentiated					0.0337259
CRC-334	04922783	李日红	59	male	2022-10-27	rectum	rectum﹣cancer	11*6*5	moderately differentiated	1	0	T3N1M0	IIIb	0.0587202
CRC-335	1529688	何亚坤	67	male	2022-11-03	rectum	rectum﹣cancer			1	1	T4N1M1	IV	0.0343551
CRC-336	1536073	陈林珠	67	female	2022-11-08	rectum	rectum﹣cancer	5*6		0	0	T4aN0M0	IIb	0.0859714
CRC-337	703514	陈雄鹰	67	female	2022-11-10	ascending colon	ascending colon﹣cancer	3*2.1*1.9	moderately differentiated	0	0	T3N0M0	IIa	0.0200999
CRC-338	06013467	周玉梅	65	female	2022-11-13	rectum	rectum﹣cancer							0.144252
CRC-340	1245728	赵德芳	73	female	2022-11-15	hepatic flexure	hepatic flexure﹣cancer	2*2*0.7	mucinous adenocarcinoma	0	0	T3N0M0	IIa	0.0559391
CRC-341	1546083	戚观娣	37	female	2022-11-17	descending colon	descending colon﹣cancer	2.6*2*1	moderately differentiated	0	0	T4aN0M0	IIb	0.0690284
CRC-344	06004334	梁木娣	80	female	2022-11-20	rectum	rectum﹣cancer							0.139984
CRC-345	1547826	许惠能	79	female	2022-11-23	rectum	rectum﹣cancer	6*4.5*0.8	moderately differentiated	1	0	T2N1M0	IIIa	0.0325771
CRC-346	1546567	招国生	52	male	2022-11-28	sigmoid colon	sigmoid colon﹣cancer	5*5*2.5	moderately differentiated	1	0	T4N1M0	IIIa	0.0338039
CRC-347	1553389	庄小燕	58	female	2022-11-29	rectum	rectum﹣cancer	6.5	Medium to low differentiation	1	1	T3N2bM1	IV	0.272627
CRC-348	1553715	杨福珍	81	female	2022-11-30	sigmoid colon	sigmoid colon﹣cancer	2.4*2.2*1.1	moderately differentiated	1	0	T3N1M0	IIIb	0.0929973
CRC-349	1557346	李玉清	70	female	2022-12-04	rectum	rectum﹣cancer	4*3.5*2	moderately differentiated	0	0	T3N0M0	IIa	0.0632262
CRC-351	7006793183	余春芳	43	female	2022-12-05	transverse colon	transverse colon﹣cancer							0.0802141
CRC-353	7006890543	王广仁	64	male	2022-12-06	rectosigmoid junction	rectosigmoid junction﹣cancer	0.4*0.3*0.2						0.0512371
CRC-354	06248271	陈东飞	61	male	2022-12-09	rectum	rectum﹣cancer	0.2*0.2*0.1						0.251158
CRC-355	06240373	冯磊	53	male	2022-12-10	sigmoid colon	sigmoid colon﹣cancer	0.4*0.3*0.1						0.0807721
CRC-357	7007160639	黎少琴	63	female	2022-12-14	sigmoid colon	sigmoid colon﹣cancer	2.5*3.5*0.5	moderately differentiated	0	0	T2N0M0	IA	0.176369
CRC-358	1609741	陈成俊	72	male	2022-12-18	sigmoid colon	sigmoid colon﹣cancer	活检大小0.2*0.2*0.2,CT见4.4*1.9		1	1	T3N1M1	IVA	0.212176
CRC-359	06300881	刘万	54	male	2022-12-19	rectum	rectum﹣cancer	0.5*0.4*0.3		0	0	T4N0M0	IIB	0.107818
CRC-353（术1）	1552174	陈高胜	46	male	2022-06-25	sigmoid colon	sigmoid colon﹣cancer	2.4*2.1*0.6	moderately differentiated	1	0	T3N1M0	IIIb	0.360982
CRC-357（术5）	1556946	周妃伍	67	male	2022-07-21	sigmoid colon	sigmoid colon﹣cancer	2.8	moderately differentiated	0	0	T3N0M0	IIa	0.118257
CRC-358（术6）	1558026	陈振太	84	male	2022-07-26	sigmoid colon	sigmoid colon﹣cancer	3.6	moderately differentiated	0	0	T3N0M0	IIa	0.052193
CRC-359（术7）	1558594	郑光如	60	male	2022-07-28	sigmoid colon	sigmoid colon﹣cancer	3.7*4*3	moderately differentiated	1	0	T3N1M0	IIIa	0.215636

## Sheet: Normal tissue (NT) samples
Sample ID	Outpatient/Inpatient Number	Name	Age	Gender	Biopsy date	Biopsy site	Diagnosis	expression level（2^N）
NT1	03123443	王武	36	male	2020-02-01	sigmoid colon	normal	0.275476
NT8	03164831	王春花	35	female	2020-02-12	sigmoid colon	normal	0.0285572
NT55	03541033	陈善	55	male	2020-02-17	sigmoid colon	normal	1.3692
NT71	03801506	陈惠玲	45	female	2020-02-20	sigmoid colon	normal	0.18471
NT73	04373180	杨卫东	53	male	2020-02-22	sigmoid colon	normal	0.315709
NT81	03971414	陈文烈	42	male	2020-03-07	sigmoid colon	normal	0.128812
NT82	04423815	吴秀琼	50	female	2020-03-12	sigmoid colon	normal	0.206374
NT86	712953	柯智深	62	male	2020-03-14	sigmoid colon	normal	0.359318
NT87	1399498	黄秋生	73	male	2020-03-21	sigmoid colon	normal	0.23272
NT88	01290423	周蓉	32	female	2020-03-26	sigmoid colon	normal	0.216134
NT89	1141799	陈妹	50	female	2020-03-28	sigmoid colon	normal	0.343885
NT90	1400778	陈卫	55	male	2020-03-28	sigmoid colon	normal	0.15932
NT91	04476702	伍秋瑜	36	female	2020-03-28	sigmoid colon	normal	0.198425
NT92	02490128	吴水娣	62	female	2020-04-09	sigmoid colon	normal	0.454809
NT93	1334772	王少平	44	female	2020-05-17	sigmoid colon	normal	0.403321
NT94	04491308	郑海生	47	male	2020-05-18	sigmoid colon	normal	0.730353
NT97	03975832	黄颖珍	51	female	2020-06-11	sigmoid colon	normal	0.107569
NT98	1410473	孙莉	35	female	2020-06-11	sigmoid colon	normal	0.316641
NT99	04603658	王道平	37	male	2020-06-18	sigmoid colon	normal	0.219151
NT100	1411394	李华贞	45	female	2020-06-25	sigmoid colon	normal	0.25
NT101	1413254	马伟文	46	male	2020-06-27	sigmoid colon	normal	0.31864
NT103	1414074	朱强	53	male	2020-06-27	sigmoid colon	normal	0.477421
NT104	04202435	刘堂红	29	male	2020-07-10	sigmoid colon	normal	0.189027
NT105	1414750	叶丽欣	34	female	2020-07-10	sigmoid colon	normal	0.314253
NT106	1415021	邓江春	47	female	2020-07-10	sigmoid colon	normal	0.496546
NT107	1096150	林志	48	male	2020-07-16	sigmoid colon	normal	0.192999
NT111	04511528	陈静	54	female	2020-08-06	sigmoid colon	normal	1.30134
NT112	1417907	汤方敏	24	female	2020-08-06	sigmoid colon	normal	0.187722
NT113	04560971	周胜利	55	male	2020-08-27	sigmoid colon	normal	0.0945137
NT115	1422896	何红梅	47	female	2020-09-03	sigmoid colon	normal	0.192554
NT116	04176439	王亚彪	57	male	2020-09-24	sigmoid colon	normal	0.20166
NT117	04632280	李华兰	55	female	2020-10-22	sigmoid colon	normal	1.09177
NT118	03973455	朱三	55	female	2020-10-22	sigmoid colon	normal	0.287839
NT119	03921049	李军	55	female	2020-10-31	sigmoid colon	normal	0.232183
NT121	1433071	陈林霞	34	female	2020-11-19	sigmoid colon	normal	2.31338
NT123	03198339	刘兵	57	male	2020-11-26	sigmoid colon	normal	0.224274
NT124	1433461	林燕萍	69	female	2020-11-26	sigmoid colon	normal	0.485205
NT125	04102878	戚少玲	50	female	2020-12-10	sigmoid colon	normal	0.217638
NT126	1440328	郑小茹	56	female	2020-12-12	sigmoid colon	normal	0.440333
NT159	02894976	梁林	63	male	2021-01-03	sigmoid colon	normal	0.289172
NT160	05927994	周军卫	31	male	2021-01-05	sigmoid colon	normal	0.562529
NT161	04845343	劳小红	49	female	2021-01-06	sigmoid colon	normal	0.231647
NT164	04873032	李木贵	32	male	2021-01-09	sigmoid colon	normal	0.302149
NT166	02221163	陈小菲	35	female	2021-01-10	sigmoid colon	normal	0.202127
NT167	01065284	洪海强	50	male	2021-01-10	sigmoid colon	normal	0.137103
NT168	06052245	陈贤明	56	male	2021-01-11	sigmoid colon	normal	0.245421
NT169	05902815	杨才略	53	male	2021-01-12	sigmoid colon	normal	0.377182
NT170	03599253	李节柔	48	female	2021-01-15	sigmoid colon	normal	0.460094
NT171	04493229	蔡汉生	35	male	2021-01-16	sigmoid colon	normal	0.322343
NT173	06057677	胡霞	44	female	2021-01-18	sigmoid colon	normal	0.548412
NT174	06122809	薛华妹	53	female	2021-01-19	sigmoid colon	normal	0.4954
NT178	04598110	唐嘉励	26	female	2021-01-25	sigmoid colon	normal	0.471937
NT181	10188001	曾守榛	43	male	2021-01-29	sigmoid colon	normal	0.362654
NT182	03735831	方贵仁	34	male	2021-01-30	sigmoid colon	normal	0.679871
NT183	0161665	庞立新	52	male	2021-02-03	sigmoid colon	normal	0.593231
